# Supplementary material for: Sanyin Formula Enhances the Therapeutic Efficacy of Paclitaxel in Triple-Negative Breast Cancer Metastases through the JAK/STAT3 Pathway in Mice
Source: Pharmaceuticals (Basel). 2022 Dec 22;16(1):9. doi: 10.3390/ph16010009 (PMC9867389; doi:10.3390/ph16010009)
Supplement: Supplementary file 1 [file pharmaceuticals-16-00009-s001.zip]

Archive with 1 entries (1 files):
- pharmaceuticals-2073611-supplementary.pdf
